# Supplementary material for: GLIM-Defined Malnutrition as a Predictor of Postoperative Morbidity and Survival After Curative Resection for Upper Gastrointestinal Cancer: A Systematic Review and Meta-Analysis
Source: Cancers (Basel). 2026 Jul 9;18(14):2217. doi: 10.3390/cancers18142217 (PMC13407239; doi:10.3390/cancers18142217)
Supplement: Supplementary file 1 [file cancers-18-02217-s001.zip]

Archive with 1 entries (1 files):
- cancers-4345897-supplementary.pdf
